# Supplementary material for: Uncovering and resolving challenges of quantitative modeling in a simplified community of interacting cells
Source: PLoS Biol. 2019 Feb 22;17(2):e3000135. doi: 10.1371/journal.pbio.3000135 (PMC6402699; doi:10.1371/journal.pbio.3000135)
Supplement: S1 Code — CoSMO, Cooperation that is Synthetic and Mutually Obligatory. (ZIP) [file pbio.3000135.s035.zip › S1_Code/LordRam.m]

set(0,'DefaultLineLineWidth',2.5,'DefaultTextFontWeight','bold','DefaultTextFontSize',20,'DefaultAxesFontWeight','bold','DefaultAxesFontSize',20);
colors='grbkcmgrbkcmgrbkcm';
style='ooooooddddddssssss';
dg=[0,0.7,0]; %dark green
