# Supplementary material for: Uncovering and resolving challenges of quantitative modeling in a simplified community of interacting cells
Source: PLoS Biol. 2019 Feb 22;17(2):e3000135. doi: 10.1371/journal.pbio.3000135 (PMC6402699; doi:10.1371/journal.pbio.3000135)
Supplement: S2 Code — (ZIP) [file pbio.3000135.s036.zip]

Archive with 3 entries (3 files):
- S2_Code/ExpComp.m
- S2_Code/Expfunc.m
- S2_Code/LordRam.m
