# Supplementary material for: Uncovering and resolving challenges of quantitative modeling in a simplified community of interacting cells
Source: PLoS Biol. 2019 Feb 22;17(2):e3000135. doi: 10.1371/journal.pbio.3000135 (PMC6402699; doi:10.1371/journal.pbio.3000135)
Supplement: S2 Code — (ZIP) [file pbio.3000135.s036.zip › S2_Code/Expfunc.m]

function dydt = Expfunc(t,x)
global gA gE cr
%gA: Anc growth rate in excess hypoxanthine; ge: Evo growth rate in excess hypoxanthine; cr: conversion rate from A to E
dydt = zeros(size(x));
NA=x(1);
NE=x(2);


dydt(1)=gA*NA-NA*cr; % Anc pop dynamics
dydt(2)=gE*NE+NA*cr; % Evo pop dynamics

end
