# Supplementary material for: Uncovering and resolving challenges of quantitative modeling in a simplified community of interacting cells
Source: PLoS Biol. 2019 Feb 22;17(2):e3000135. doi: 10.1371/journal.pbio.3000135 (PMC6402699; doi:10.1371/journal.pbio.3000135)
Supplement: S3 Code — (ZIP) [file pbio.3000135.s037.zip › S3_Code/ChemoCompfunc.m]

function dydt = ChemoEvofunc(t,x)
global dil gA gE KA KE nA nE dA dE cr H0 cHA cHE
dydt = zeros(size(x));
NA=x(1); %pop size of Anc
NE=x(2); %pop size of Evo derived from Anc
NY=x(3); %pop size of input Evo
H=x(4); % Hyp

dydt(1)=gA*NA*H^nA/(H^nA+KA^nA)-dil*NA-dA*NA-NA*cr;
dydt(2)=gE*NE*H^nE/(H^nE+KE^nE)-dil*NE-dE*NE+NA*cr;
dydt(3)=gE*NY*H^nE/(H^nE+KE^nE)-dil*NY-dE*NY;
dydt(4)=H0*dil-H*dil-cHA*gA*NA*H^nA/(H^nA+KA^nA)-cHE*gE*NE*H^nE/(H^nE+KE^nE)-cHE*gE*NY*H^nE/(H^nE+KE^nE);
end
