# Supplementary material for: Uncovering and resolving challenges of quantitative modeling in a simplified community of interacting cells
Source: PLoS Biol. 2019 Feb 22;17(2):e3000135. doi: 10.1371/journal.pbio.3000135 (PMC6402699; doi:10.1371/journal.pbio.3000135)
Supplement: S4 Code — (ZIP) [file pbio.3000135.s038.zip › S4_Code/ChemoRfunc.m]

function dydt = ChemoRfunc(t,x)

global gL dL KL  nL dil rH cL L0

dydt = zeros(size(x));


NL=x(1); % live L-A+ density
H=x(2); % Hyp conc
L=x(3); %Lys conc
NLd=x(4); % dead L-A+ density


dydt(1)=gL*L^nL/(L^nL+KL^nL)*NL-dL*NL-dil*NL;
dydt(2)=NL*rH-H*dil;
dydt(3)=L0*dil-L*dil- cL*gL*L^nL/(L^nL+KL^nL)*NL;
dydt(4)=NL*dL-NLd*dil;
end
