# Supplementary material for: Uncovering and resolving challenges of quantitative modeling in a simplified community of interacting cells
Source: PLoS Biol. 2019 Feb 22;17(2):e3000135. doi: 10.1371/journal.pbio.3000135 (PMC6402699; doi:10.1371/journal.pbio.3000135)
Supplement: S5 Code — (ZIP) [file pbio.3000135.s039.zip › S5_Code/ChemoG.m]

 
close all;
clear all;

global dil H0 gA dA KA nA  rL cA 
dil=0.0866; %dilution rate (/hr)
H0=20; %reservior hyp conc (uM)
gA =0.44 ; %maximal growth rate (/hr)
dA =0.015 ; %death rate (/hr)
KA = 1.3; %Monod constant (uM)
nA=1.5; %birth cooperativity
rL =0.99;% average release rate of the three chemostats
cA = 3.1; %hyp consumption (fmole per cell)


tsstep=0.5; % time step for evaluating ODE solution
tspan=0:tsstep:80;% duration for evaluating ODE solution

%20160125_4 data prestarved
%the columns are: time dead live dead_2SD live_2SD lys lys_2SD
data20160214_1=[0.00	1.2E+05	3.4E+06	8896.957613	432835.0033	21.41682653	1.308589716
10.00	2.8E+05	2.2E+06	24993.30072	356410.2748	9.137845985	0.856673061
24.00	5.8E+05	5.8E+06	27149.71894	411817.2898	16.99068238	1.308589716
48.0	9.6E+05	5.3E+06	85820.87318	570162.254	48.68758564	3.462202957
58.0	9.70E+05	5.40E+06	20476.31906	329518.4382	49.30851412	8.694282004
72	1024533.74	6033080.209	53941.34662	413386.233	55.52788993	4.76975374];

data20160214_2=[0	122380.5369	3390145.017	8896.957613	432835.0033	21.41682653	1.308589716
10	238687.9492	1996832.098	15907.40198	150997.4583	8.709509455	1.713346122
24	539177.1118	5779572.229	16218.71713	113479.0533	18.13291313	0.856673061
48	1034420.677	4732516.08	29048.80923	133120.2447	56.39764319	1.308589716
58	1024946.736	4425115.741	42913.85831	252736.9213	64.25047958	6.542948581
72	1094933.579	5312758.726	51552.22966	97991.53	79.40470746	2.967602535];

data20160214_3=[0	122380.5369	3390145.017	8896.957613	432835.0033	21.41682653	1.308589716
10	249977.2974	1959327.62	9996.613096	69083.27544	9.280624829	0.494600422
24	542415.6566	6097848.264	3027.27998	109240.512	21.41682653	2.155913259
48	1029545.897	4594780.381	12268.32523	148963.5362	50.54371061	8.580996617
58	1051961.905	4244596.654	51269.7651	260353.339	67.39161414	2.266543875
72	993930.3501	5426153.669	72582.44018	371546.8649	61.19793732	5.704010331];

c0=[data20160214_1(1,3)/1000000;data20160214_1(1,6);0;data20160214_1(1,2)/1000000];% initial condition

[t x]=ode23s(@ChemoGfunc,tspan, c0);

figure (1)
plot(t, x(:,1)*1E6, 'g--')
hold on
plot(t, x(:,4)*1E6,'--', 'color', [0.5 0.5 0.5])
e1=errorbar(data20160214_1(:,1),data20160214_1(:,2),data20160214_1(:,4),'o','color', [0.5 0.5 0.5])
e2=errorbar(data20160214_1(:,1),data20160214_1(:,3),data20160214_1(:,5),'go')
e3=errorbar(data20160214_2(:,1)-0.5,data20160214_2(:,2),data20160214_2(:,4),'s','color', [0.5 0.5 0.5])
e4=errorbar(data20160214_2(:,1)-0.5,data20160214_2(:,3),data20160214_2(:,5),'gs')
e5=errorbar(data20160214_3(:,1)+0.5,data20160214_3(:,2),data20160214_3(:,4),'d','color', [0.5 0.5 0.5])
e6=errorbar(data20160214_3(:,1)+0.5,data20160214_3(:,3),data20160214_3(:,5),'gd')
hold off
set(gca, 'yscale', 'log','ticklength', [0.025 0.05])
set(e1, 'MarkerSize', 10)
set(e2, 'MarkerSize', 10)
set(e3, 'MarkerSize', 10)
set(e4, 'MarkerSize', 10)
set(e5, 'MarkerSize', 10)
set(e6, 'MarkerSize', 10)
xlabel('hours')
ylabel('cell density (/ml)')
xlim([-5 80])

figure (2)
plot(t, x(:,2), '--', 'color', [170/255 68/255 0])
hold on
e1=errorbar(data20160214_1(:,1),data20160214_1(:,6),data20160214_1(:,7),'o', 'color', [170/255 68/255 0])
e2=errorbar(data20160214_2(:,1)-0.5,data20160214_2(:,6),data20160214_2(:,7),'s', 'color', [170/255 68/255 0])
e3=errorbar(data20160214_3(:,1)+0.5,data20160214_3(:,6),data20160214_3(:,7),'d', 'color', [170/255 68/255 0])
set(e1, 'MarkerSize', 10)
set(e2, 'MarkerSize', 10)
set(e3, 'MarkerSize', 10)
set(gca, 'ticklength', [0.025 0.05])
hold off
xlabel('hours')
ylabel('Lys (uM)')
xlim([-5 80])
