# Supplementary material for: Uncovering and resolving challenges of quantitative modeling in a simplified community of interacting cells
Source: PLoS Biol. 2019 Feb 22;17(2):e3000135. doi: 10.1371/journal.pbio.3000135 (PMC6402699; doi:10.1371/journal.pbio.3000135)
Supplement: S5 Code — (ZIP) [file pbio.3000135.s039.zip › S5_Code/ChemoGfunc.m]

function dydt = ChemoGfunc(t,x)

global gA dA KA  nA dil rL cA H0

dydt = zeros(size(x));

NA=x(1); %live cell density
L=x(2); %Lys conc
H=x(3); %Hyp conc
NAd=x(4); %dead cell density


dydt(1)=gA*H^nA/(H^nA+KA^nA)*NA-dA*NA-dil*NA;
dydt(2)=NA*rL-L*dil;
dydt(3)=H0*dil-H*dil- cA*gA*H^nA/(H^nA+KA^nA)*NA;
dydt(4)=NA*dA-NAd*dil;
end
