# Supplementary material for: Uncovering and resolving challenges of quantitative modeling in a simplified community of interacting cells
Source: PLoS Biol. 2019 Feb 22;17(2):e3000135. doi: 10.1371/journal.pbio.3000135 (PMC6402699; doi:10.1371/journal.pbio.3000135)
Supplement: S6 Code — CoSMO, Cooperation that is Synthetic and Mutually Obligatory. (ZIP) [file pbio.3000135.s040.zip]

Archive with 22 entries (22 files):
- S1_Code/cosmofunc.m
- S1_Code/ExptTwoModels.m
- S1_Code/LordRam.m
- S2_Code/ExpComp.m
- S2_Code/Expfunc.m
- S2_Code/LordRam.m
- S3_Code/ChemoComp.m
- S3_Code/ChemoCompfunc.m
- S3_Code/LordRam.m
- S4_Code/ChemoR.m
- S4_Code/ChemoRfunc.m
- S4_Code/LordRam.m
- S5_Code/ChemoG.m
- S5_Code/ChemoGfunc.m
- S5_Code/LordRam.m
- S6_Code/CS6_Fig7CS1_CA3D_Coop_D360_CBUR_Spot.m
- S6_Code/TracePath.m
- S7_Code/CS7_Fig7CS2_CA3D_Coop_D20_CBUR_Spot.m
- S7_Code/TracePath.m
- S8_Code/cosmofuncVariableRelease.m
- S8_Code/liquidCoSMOVariableRelease.m
- S8_Code/LordRam.m
