# Supplementary material for: Uncovering and resolving challenges of quantitative modeling in a simplified community of interacting cells
Source: PLoS Biol. 2019 Feb 22;17(2):e3000135. doi: 10.1371/journal.pbio.3000135 (PMC6402699; doi:10.1371/journal.pbio.3000135)
Supplement: S6 Code — CoSMO, Cooperation that is Synthetic and Mutually Obligatory. (ZIP) [file pbio.3000135.s040.zip › S6_Code/TracePath.m]

function T = TracePath(xd,yd,xe,ye)

xc = xd;
yc = yd;

di = sign(xe-xd);
dj = sign(ye-yd);

T = zeros(abs(xd-xe)+abs(yd-ye),2);

if di == 0,
    di = 1;
end
if dj == 0,
    dj = 1;
end
ss = [di 0; 0 dj; di dj];
cc = 0;
while (abs(xc-xe)+abs(yc-ye))>0.5,
    cc = cc+1;
    nn = [xc yc; xc yc; xc yc] + ss;
    
    d(1) = abs((ye-yd)*(nn(1,1)-xd) - (xe-xd)*(nn(1,2)-yd));
    d(2) = abs((ye-yd)*(nn(2,1)-xd) - (xe-xd)*(nn(2,2)-yd));
    d(3) = abs((ye-yd)*(nn(3,1)-xd) - (xe-xd)*(nn(3,2)-yd));
    [M I] = min(d);
    
    xc = nn(I,1);
    yc = nn(I,2);
    T(cc,1) = xc;
    T(cc,2) = yc;
end
T = T(1:cc,:);

return
